# Supplementary material for: Generalising electrocardiogram detection and delineation: training convolutional neural networks with synthetic data augmentation
Source: Front Cardiovasc Med. 2024 Jul 19;11:1341786. doi: 10.3389/fcvm.2024.1341786 (PMC11294154; doi:10.3389/fcvm.2024.1341786)
Supplement: Supplementary file 1 [file Datasheet1.zip]

Archive with 54 entries (54 files):
- longqt5.pdf
- __MACOSX/._longqt5.pdf
- brugada1.pdf
- __MACOSX/._brugada1.pdf
- brugada2.pdf
- __MACOSX/._brugada2.pdf
- brugada3.pdf
- __MACOSX/._brugada3.pdf
- brugada4.pdf
- __MACOSX/._brugada4.pdf
- brugada5.pdf
- __MACOSX/._brugada5.pdf
- fallot1.pdf
- __MACOSX/._fallot1.pdf
- fallot2.pdf
- __MACOSX/._fallot2.pdf
- fallot3.pdf
- __MACOSX/._fallot3.pdf
- fallot4.pdf
- __MACOSX/._fallot4.pdf
- fallot5.pdf
- __MACOSX/._fallot5.pdf
- frontiers_SupplementaryMaterial.pdf
- __MACOSX/._frontiers_SupplementaryMaterial.pdf
- frontiers_SupplementaryMaterial.tex
- __MACOSX/._frontiers_SupplementaryMaterial.tex
- hcm1.pdf
- __MACOSX/._hcm1.pdf
- hcm2.pdf
- __MACOSX/._hcm2.pdf
- hcm3.pdf
- __MACOSX/._hcm3.pdf
- hcm4.pdf
- __MACOSX/._hcm4.pdf
- hcm5.pdf
- __MACOSX/._hcm5.pdf
- iugr_adol1.pdf
- __MACOSX/._iugr_adol1.pdf
- iugr_adol2.pdf
- __MACOSX/._iugr_adol2.pdf
- iugr_adol3.pdf
- __MACOSX/._iugr_adol3.pdf
- iugr_adol4.pdf
- __MACOSX/._iugr_adol4.pdf
- iugr_adol5.pdf
- __MACOSX/._iugr_adol5.pdf
- longqt1.pdf
- __MACOSX/._longqt1.pdf
- longqt2.pdf
- __MACOSX/._longqt2.pdf
- longqt3.pdf
- __MACOSX/._longqt3.pdf
- longqt4.pdf
- __MACOSX/._longqt4.pdf
